# Supplementary material for: The gut microbiota of Colombians differs from that of Americans, Europeans and Asians
Source: BMC Microbiol. 2014 Dec 14;14:311. doi: 10.1186/s12866-014-0311-6 (PMC4275940; doi:10.1186/s12866-014-0311-6)
Supplement: Additional file 2: — Assembled sequences of the Colombian dataset (in Fasta format). [file 12866_2014_311_MOESM2_ESM.zip]

## Sheet: Colombia
Phylum	Class	Order	Family	Genus	relative frequency	Pearson's r	P-value	Spearman's rho	P-value
Firmicutes	Clostridia	Clostridiales	Lachnospiraceae	Other	0.0980743	-0.0118228	0.9506	-0.160845	0.3942
Firmicutes	Clostridia	Clostridiales	Lachnospiraceae	Roseburia	0.0945653	-0.0328708	0.8631	-0.0976641	0.6063
Firmicutes	Clostridia	Clostridiales	Ruminococcaceae	Faecalibacterium	0.0878243	-0.11477	0.5459	-0.229366	0.2218
Bacteroidetes	Bacteroidia	Bacteroidales	Bacteroidaceae	Bacteroides	0.0779692	-0.147023	0.4382	-0.171524	0.3632
Firmicutes	Clostridia	Clostridiales	Ruminococcaceae		0.0503913	-0.432667	0.01694	-0.374861	0.04203
Bacteroidetes	Bacteroidia	Bacteroidales	Prevotellaceae	Prevotella	0.0484255	0.00606051	0.9746	0.045019	0.8133
Firmicutes	Clostridia	Clostridiales	Lachnospiraceae	Blautia	0.0421051	0.0616366	0.7463	0.039822	0.8344
Firmicutes	Clostridia	Clostridiales	Ruminococcaceae	Other	0.0407445	-0.284477	0.1276	-0.227141	0.2264
Firmicutes	Clostridia	Clostridiales	Ruminococcaceae	Oscillospira	0.0398774	-0.404081	0.02679	-0.368187	0.04605
Firmicutes	Erysipelotrichi	Erysipelotrichales	[Coprobacillaceae]	Catenibacterium	0.0390748	0.199631	0.2902	0.272726	0.1448
Firmicutes	Clostridia	Clostridiales	Other	Other	0.0371883	-0.197876	0.2946	-0.123929	0.5141
Firmicutes	Clostridia	Clostridiales	Ruminococcaceae	Ruminococcus	0.03504	-0.188475	0.3186	-0.105673	0.577
Firmicutes	Clostridia	Clostridiales	Lachnospiraceae	Dorea	0.0300567	-0.0253671	0.8941	0.0616515	0.7462
Firmicutes	Clostridia	Clostridiales	Lachnospiraceae	Coprococcus	0.0245604	-0.147228	0.4375	-0.217353	0.2475
Firmicutes	Erysipelotrichi	Erysipelotrichales	Erysipelotrichaceae	[Eubacterium]	0.0218992	-0.283947	0.1283	-0.354383	0.05468
Firmicutes	Clostridia	Clostridiales	Lachnospiraceae	Lachnospira	0.0195449	-0.0696857	0.7144	-0.0976641	0.6063
Firmicutes	Clostridia	Clostridiales	Lachnospiraceae	[Ruminococcus]	0.0169717	-0.162345	0.3914	-0.178885	0.3442
Firmicutes	Clostridia	Other	Other	Other	0.0138834	-0.350762	0.05737	-0.350834	0.05797
Verrucomicrobia	Verrucomicrobiae	Verrucomicrobiales	Verrucomicrobiaceae	Akkermansia	0.0117802	-0.387118	0.03456	-0.461411	0.01027
Firmicutes	Clostridia	Clostridiales			0.0117287	-0.427594	0.01842	-0.408231	0.02595
Firmicutes	Clostridia	Coriobacteriales	Coriobacteriaceae	Collinsella	0.0110955	0.297559	0.1103	0.252531	0.1782
Bacteroidetes	Bacteroidia	Bacteroidales	Rikenellaceae		0.0102156	-0.257294	0.1699	-0.321798	0.08289
Other	Other	Other	Other	Other	0.00941082
Proteobacteria	Gammaproteobacteria	Aeromonadales	Succinivibrionaceae	Succinivibrio	0.0082004	0.170309	0.3682	0.321357	0.08334
Firmicutes	Clostridia	Clostridiales	Catabacteriaceae		0.00774756	-0.288629	0.1219	-0.307608	0.09821
Firmicutes	Clostridia	Clostridiales	Veillonellaceae		0.00644056	0.150987	0.4258	0.189765	0.3152
Proteobacteria	Gammaproteobacteria	Enterobacteriales	Enterobacteriaceae	Escherichia	0.00642125	-0.315791	0.08914	-0.234888	0.2115
Bacteroidetes	Bacteroidia	Bacteroidales	[Paraprevotellaceae]	Paraprevotella	0.00616371	-0.0237346	0.9009	-0.166577	0.379
Firmicutes	Clostridia	Clostridiales	Veillonellaceae	Dialister	0.00573878	-0.427579	0.01843	-0.479786	0.007296
Firmicutes	Clostridia	Clostridiales	Lachnospiraceae		0.00540612	-0.25564	0.1727	-0.213467	0.2574
Firmicutes	Erysipelotrichi	Erysipelotrichales	[Coprobacillaceae]		0.00506489	-0.279269	0.135	-0.235006	0.2113
Firmicutes	Clostridia	Clostridiales	Lachnospiraceae	Lachnobacterium	0.00473224
Firmicutes	Clostridia	Clostridiales	Veillonellaceae	Phascolarctobacterium	0.00435881
Firmicutes	Bacilli	Lactobacillales	Streptococcaceae	Other	0.00414849
Bacteroidetes	Bacteroidia	Bacteroidales	Porphyromonadaceae	Parabacteroides	0.00394675
Bacteroidetes	Bacteroidia	Bacteroidales	[Paraprevotellaceae]	[Prevotella]	0.00379652
Tenericutes	Mollicutes	RF39			0.00375145
Firmicutes	Clostridia	Clostridiales	Lachnospiraceae	Anaerostipes	0.00341022
Firmicutes	Bacilli	Lactobacillales	Streptococcaceae	Lactococcus	0.00332437
Bacteroidetes	Bacteroidia	Bacteroidales	S24-7		0.00289514
Proteobacteria	Gammaproteobacteria	Enterobacteriales	Enterobacteriaceae	Other	0.00282432
Firmicutes	Other	Other	Other	Other	0.00250025
Bacteroidetes	Bacteroidia	Bacteroidales	[Paraprevotellaceae]		0.00233715
Bacteroidetes	Bacteroidia	Bacteroidales	Other	Other	0.00233285
Proteobacteria	Betaproteobacteria	Burkholderiales	Alcaligenaceae	Sutterella	0.00217189
Firmicutes	Clostridia	Coriobacteriales	Coriobacteriaceae	Other	0.00211395
Firmicutes	Bacilli	Lactobacillales	Lactobacillaceae	Lactobacillus	0.00203025
Firmicutes	Clostridia				0.00156024
Bacteroidetes	Bacteroidia	Bacteroidales	[Barnesiellaceae]		0.00153449
Firmicutes	Clostridia	Clostridiales	Clostridiaceae		0.00145723
Firmicutes	Clostridia	Clostridiales	Peptostreptococcaceae		0.00142504
Firmicutes	Bacilli	Lactobacillales	Enterococcaceae	Enterococcus	0.00136709
Firmicutes	Clostridia	Clostridiales	Veillonellaceae	Other	0.00113316
Firmicutes	Clostridia	Clostridiales	Veillonellaceae	Megasphaera	0.00101083
Firmicutes	Clostridia	Coriobacteriales			0.00100869
Bacteroidetes	Bacteroidia	Bacteroidales			0.000942155
Actinobacteria	Actinobacteria	Bifidobacteriales	Bifidobacteriaceae	Bifidobacterium	0.000916401
Firmicutes	Bacilli	Lactobacillales	Streptococcaceae	Streptococcus	0.000826264
Firmicutes	Clostridia	Coriobacteriales	Coriobacteriaceae		0.000787633
Bacteroidetes	Bacteroidia	Bacteroidales	[Odoribacteraceae]	Odoribacter	0.000753295
Firmicutes	Clostridia	Clostridiales	Clostridiaceae	Clostridium	0.00074471
Firmicutes	Erysipelotrichi	Erysipelotrichales	Erysipelotrichaceae	Bulleidia	0.000723249
Firmicutes	Clostridia	Clostridiales	Clostridiaceae	Other	0.000718957
Cyanobacteria	4C0d-2	YS2			0.000620234
Firmicutes	Clostridia	Clostridiales	Veillonellaceae	Acidaminococcus	0.000540827
Firmicutes	Erysipelotrichi	Erysipelotrichales	[Coprobacillaceae]	Coprobacillus	0.000538681
Firmicutes	Clostridia	Coriobacteriales	Coriobacteriaceae	Slackia	0.00048932
Bacteroidetes	Bacteroidia	Bacteroidales	[Odoribacteraceae]	Butyricimonas	0.000390597
Elusimicrobia	Elusimicrobia	Elusimicrobiales	Elusimicrobiaceae		0.000341236
Tenericutes	Mollicutes	Anaeroplasmatales	Anaeroplasmataceae		0.000268267
Firmicutes	Clostridia	Clostridiales	Peptococcaceae	Peptococcus	0.000266121
Lentisphaerae	[Lentisphaeria]	Victivallales	Victivallaceae		0.000251098
Proteobacteria	Deltaproteobacteria	Desulfovibrionales	Desulfovibrionaceae	Desulfovibrio	0.000238221
Firmicutes	Clostridia	Clostridiales	Veillonellaceae	Veillonella	0.000206029
Firmicutes	Bacilli	Lactobacillales	Leuconostocaceae	Leuconostoc	0.000203883
Actinobacteria	Actinobacteria	Actinomycetales	Actinomycetaceae	Actinomyces	0.000195299
Firmicutes	RF3	ML615J-28			0.00018886
Firmicutes	Clostridia	Coriobacteriales	Coriobacteriaceae	Eggerthella	0.000167399
Firmicutes	Erysipelotrichi	Erysipelotrichales	[Coprobacillaceae]	Other	0.000143791
Proteobacteria	Gammaproteobacteria	Other	Other	Other	0.000143791
Firmicutes	Bacilli	Lactobacillales	Streptococcaceae		0.000143791
Firmicutes	Erysipelotrichi	Erysipelotrichales	Erysipelotrichaceae	Holdemania	0.000137353
Firmicutes	Clostridia	Clostridiales	Clostridiaceae	Peptoniphilus	0.000137353
Proteobacteria	Gammaproteobacteria	Pasteurellales	Pasteurellaceae	Haemophilus	0.000130914
Tenericutes	Mollicutes	Other	Other	Other	0.000126622
Proteobacteria	Gammaproteobacteria	Enterobacteriales	Enterobacteriaceae	Citrobacter	0.00012233
Proteobacteria	Gammaproteobacteria	Aeromonadales	Succinivibrionaceae	Other	0.000115892
Fusobacteria	Fusobacteria	Fusobacteriales	Fusobacteriaceae	Fusobacterium	0.000113745
Firmicutes	Clostridia	Clostridiales	Veillonellaceae	Mitsuokella	0.000107307
Firmicutes	Erysipelotrichi	Erysipelotrichales			0.000103015
Firmicutes	Clostridia	Coriobacteriales	Coriobacteriaceae	Adlercreutzia	0.000100869
Bacteroidetes	Other	Other	Other	Other	9.2284e-05
Proteobacteria	Alphaproteobacteria	RF32			9.2284e-05
Proteobacteria	Betaproteobacteria	Burkholderiales	Oxalobacteraceae	Oxalobacter	8.58456e-05
Bacteroidetes	Bacteroidia	Bacteroidales	[Paraprevotellaceae]	CF231	8.15533e-05
Firmicutes	Clostridia	Clostridiales	Eubacteriaceae	Eubacterium	7.94072e-05
Cyanobacteria	Chloroplast	Streptophyta			7.29687e-05
Proteobacteria	Alphaproteobacteria	Rhodobacterales	Rhodobacteraceae		7.08226e-05
Verrucomicrobia	Opitutae	[Cerasicoccales]	[Cerasicoccaceae]		6.2238e-05
Firmicutes	Clostridia	Clostridiales	Clostridiaceae	Anaerococcus	5.79458e-05
Firmicutes	Erysipelotrichi	Erysipelotrichales	Erysipelotrichaceae	cc_115	5.57996e-05
Firmicutes	Clostridia	Clostridiales	Dehalobacteriaceae	Dehalobacterium	5.15073e-05
Actinobacteria	Actinobacteria	Actinomycetales	Micrococcaceae	Rothia	4.93612e-05
Bacteroidetes	Bacteroidia	Bacteroidales	Prevotellaceae	Other	4.29228e-05
Firmicutes	Bacilli	Gemellales	Gemellaceae	Other	4.29228e-05
Verrucomicrobia	Verruco-5	WCHB1-41	RFP12		4.29228e-05
Synergistetes	Synergistia	Synergistales	Synergistaceae	Cloacibacillus	4.07766e-05
Firmicutes	Clostridia	Clostridiales	Clostridiaceae	Finegoldia	4.07766e-05
Firmicutes	Bacilli	Lactobacillales	Enterococcaceae	Other	4.07766e-05
Firmicutes	Clostridia	Clostridiales	Veillonellaceae	Megamonas	3.86305e-05
Firmicutes	Clostridia	Clostridiales	Clostridiaceae	Mogibacterium	3.86305e-05
Firmicutes	Erysipelotrichi	Erysipelotrichales	Erysipelotrichaceae	p-75-a5	3.86305e-05
Bacteroidetes	Bacteroidia	Bacteroidales	Porphyromonadaceae	Porphyromonas	3.86305e-05
Firmicutes	Bacilli	Turicibacterales	Turicibacteraceae	Turicibacter	3.86305e-05
Firmicutes	Clostridia	Clostridiales	Ruminococcaceae	Anaerotruncus	3.64844e-05
Firmicutes	Bacilli	Other	Other	Other	3.43382e-05
Firmicutes	Bacilli	Lactobacillales	Other	Other	3.43382e-05
Firmicutes	Clostridia	Coriobacteriales	Coriobacteriaceae	Atopobium	3.21921e-05
Firmicutes	Erysipelotrichi	Erysipelotrichales	Erysipelotrichaceae	Other	3.21921e-05
Proteobacteria	Betaproteobacteria	Burkholderiales	Other	Other	3.21921e-05
Proteobacteria	Gammaproteobacteria	Enterobacteriales	Enterobacteriaceae	Trabulsiella	3.21921e-05
Bacteroidetes	Bacteroidia	Bacteroidales	Bacteroidaceae		3.21921e-05
Firmicutes	Clostridia	Clostridiales	Peptostreptococcaceae	Peptostreptococcus	3.00459e-05
Proteobacteria	Betaproteobacteria	Rhodocyclales	Rhodocyclaceae	Sulfuritalea	3.00459e-05
Synergistetes	Synergistia	Synergistales	Synergistaceae	Synergistes	3.00459e-05
Spirochaetes	Spirochaetes	Spirochaetales	Spirochaetaceae	Treponema	3.00459e-05
Firmicutes	Clostridia	Clostridiales	Lachnospiraceae	Butyrivibrio	2.78998e-05
Actinobacteria	Actinobacteria	Actinomycetales	Actinomycetaceae	Varibaculum	2.78998e-05
Firmicutes	Bacilli	Lactobacillales	Leuconostocaceae		2.78998e-05
Firmicutes	Clostridia	Clostridiales	Peptococcaceae		2.78998e-05
Proteobacteria	Gammaproteobacteria	Pseudomonadales	Pseudomonadaceae	Pseudomonas	1.93153e-05
Firmicutes	Clostridia	Clostridiales	Eubacteriaceae	Anaerofustis	1.71691e-05
Proteobacteria	Deltaproteobacteria	Desulfovibrionales	Desulfovibrionaceae	Bilophila	1.71691e-05
Proteobacteria	Epsilonproteobacteria	Campylobacterales	Campylobacteraceae	Campylobacter	1.71691e-05
Proteobacteria	Gammaproteobacteria	Enterobacteriales	Enterobacteriaceae	Enterobacter	1.71691e-05
Proteobacteria	Gammaproteobacteria	Enterobacteriales	Enterobacteriaceae	Klebsiella	1.71691e-05
Proteobacteria	Other	Other	Other	Other	1.71691e-05
Lentisphaerae	[Lentisphaeria]	Other	Other	Other	1.5023e-05
Fusobacteria	Fusobacteria	Fusobacteriales	Leptotrichiaceae	Sneathia	1.5023e-05
TM7	TM7-3				1.5023e-05
Firmicutes	Bacilli	Lactobacillales	Leuconostocaceae	Other	1.28768e-05
Proteobacteria	Betaproteobacteria	Other	Other	Other	1.28768e-05
Firmicutes	Clostridia	Clostridiales	Peptococcaceae	rc4-4	1.28768e-05
Firmicutes	Erysipelotrichi	Erysipelotrichales	Erysipelotrichaceae		1.28768e-05
Firmicutes	Bacilli	Bacillales	Staphylococcaceae	Staphylococcus	1.07307e-05
Firmicutes	Bacilli	Bacillales			1.07307e-05
Tenericutes	Mollicutes	Anaeroplasmatales			1.07307e-05
Proteobacteria	Gammaproteobacteria	Enterobacteriales	Enterobacteriaceae	Gluconacetobacter	8.58456e-06
Fusobacteria	Fusobacteria	Fusobacteriales	Leptotrichiaceae	Leptotrichia	8.58456e-06
Proteobacteria	Deltaproteobacteria	Desulfovibrionales	Desulfovibrionaceae	Other	8.58456e-06
TM7	TM7-3	Other	Other	Other	8.58456e-06
Firmicutes	Bacilli	Gemellales			8.58456e-06
Firmicutes	Clostridia	Clostridiales	Christensenellaceae		8.58456e-06
Firmicutes	Clostridia	Clostridiales	Dehalobacteriaceae		8.58456e-06
Actinobacteria	Actinobacteria	Actinomycetales	Actinomycetaceae	Mobiluncus	6.43842e-06
Verrucomicrobia	Opitutae	Opitutales	Opitutaceae	Opitutus	6.43842e-06
Firmicutes	Clostridia	Clostridiales	Lachnospiraceae	Oribacterium	6.43842e-06
Actinobacteria	Actinobacteria	Actinomycetales	Actinomycetaceae	Other	6.43842e-06
Firmicutes	Erysipelotrichi	Erysipelotrichales	Other	Other	6.43842e-06
Firmicutes	Clostridia	Clostridiales	Veillonellaceae	Selenomonas	6.43842e-06
Proteobacteria	Gammaproteobacteria	Xanthomonadales	Xanthomonadaceae	Stenotrophomonas	6.43842e-06
Firmicutes	Clostridia	SHA-98			6.43842e-06
Proteobacteria	Alphaproteobacteria	Rickettsiales	Pelagibacteraceae		6.43842e-06
Proteobacteria	Alphaproteobacteria	Rhizobiales	Bradyrhizobiaceae	Bradyrhizobium	4.29228e-06
Actinobacteria	Actinobacteria	Actinomycetales	Corynebacteriaceae	Corynebacterium	4.29228e-06
Thermi	Deinococci	Deinococcales	Deinococcaceae	Deinococcus	4.29228e-06
Bacteroidetes	Sphingobacteriia	Sphingobacteriales	Chitinophagaceae	Flavisolibacter	4.29228e-06
Proteobacteria	Betaproteobacteria	Neisseriales	Neisseriaceae	Neisseria	4.29228e-06
Actinobacteria	Actinobacteria	Actinomycetales	Other	Other	4.29228e-06
Bacteroidetes	Bacteroidia	Bacteroidales	Bacteroidaceae	Other	4.29228e-06
Bacteroidetes	Bacteroidia	Bacteroidales	Porphyromonadaceae	Other	4.29228e-06
Proteobacteria	Alphaproteobacteria	Other	Other	Other	4.29228e-06
Proteobacteria	Alphaproteobacteria	Rhodobacterales	Rhodobacteraceae	Other	4.29228e-06
Proteobacteria	Deltaproteobacteria	Other	Other	Other	4.29228e-06
Proteobacteria	Gammaproteobacteria	Pasteurellales	Pasteurellaceae	Other	4.29228e-06
Actinobacteria	Actinobacteria	Actinomycetales	Actinomycetaceae	Parascardovia	4.29228e-06
Proteobacteria	Alphaproteobacteria	Caulobacterales	Caulobacteraceae		4.29228e-06
Proteobacteria	Gammaproteobacteria	Pseudomonadales	Moraxellaceae	Acinetobacter	2.14614e-06
Firmicutes	Bacilli	Lactobacillales	Aerococcaceae	Aerococcus	2.14614e-06
Proteobacteria	Betaproteobacteria	Burkholderiales	Comamonadaceae	Comamonas	2.14614e-06
Bacteroidetes	Flavobacteriia	Flavobacteriales	Flavobacteriaceae	Flavobacterium	2.14614e-06
Proteobacteria	Gammaproteobacteria	Alteromonadales	Alteromonadaceae	Glaciecola	2.14614e-06
Firmicutes	Clostridia	Clostridiales	Lachnospiraceae	Moryella	2.14614e-06
Firmicutes	Clostridia	Clostridiales	Veillonellaceae	Negativicoccus	2.14614e-06
Actinobacteria	Actinobacteria	Actinomycetales	Microbacteriaceae	Other	2.14614e-06
Actinobacteria	Actinobacteria	Actinomycetales	Nocardioidaceae	Other	2.14614e-06
Bacteroidetes	Bacteroidia	Bacteroidales	Rikenellaceae	Other	2.14614e-06
Bacteroidetes	Sphingobacteriia	Sphingobacteriales	Other	Other	2.14614e-06
Bacteroidetes	Sphingobacteriia	Sphingobacteriales	Ekhidnaceae	Other	2.14614e-06
Cyanobacteria	Other	Other	Other	Other	2.14614e-06
Elusimicrobia	Elusimicrobia	Elusimicrobiales	Elusimicrobiaceae	Other	2.14614e-06
Proteobacteria	Betaproteobacteria	Burkholderiales	Comamonadaceae	Other	2.14614e-06
Proteobacteria	Gammaproteobacteria	Aeromonadales	Other	Other	2.14614e-06
Verrucomicrobia	Other	Other	Other	Other	2.14614e-06
Actinobacteria	Rubrobacteria	Rubrobacterales	Rubrobacteraceae	Rubrobacter	2.14614e-06
Firmicutes	Clostridia	Clostridiales	Clostridiaceae	Sarcina	2.14614e-06
Acidobacteria	RB25				2.14614e-06
Proteobacteria	Alphaproteobacteria	Rickettsiales	mitochondria		2.14614e-06
Proteobacteria	Gammaproteobacteria	Aeromonadales	Succinivibrionaceae		2.14614e-06
TM7	TM7-3	CW040			2.14614e-06

## Sheet: Europe
Phylum	Class	Order	Family	Genus	relative frequency	Pearson's r	P-value	Spearman's rho	P-value
Bacteroidetes	Bacteroidia	Bacteroidales	Prevotellaceae	Prevotella	0.14918	0.273407	0.3661	0.285044	0.3452
Firmicutes	Clostridia	Clostridiales	Lachnospiraceae	Other	0.103279	0.421559	0.1514	0.436471	0.1359
Bacteroidetes	Bacteroidia	Bacteroidales	Bacteroidaceae	Bacteroides	0.0827869	-0.751517	0.003057	-0.771353	0.002017
Firmicutes	Clostridia	Clostridiales	Ruminococcaceae	Other	0.0721311	0.104721	0.7335	0.16344	0.5937
Firmicutes	Clostridia	Clostridiales	Ruminococcaceae	Faecalibacterium	0.0622951	-0.0112952	0.9708	0.0360627	0.9069
Other	Other	Other	Other	Other	0.052459
Firmicutes	Clostridia	Clostridiales	Ruminococcaceae	Oscillospira	0.0516393	-0.10187	0.7405	-0.0864816	0.7788
Firmicutes	Clostridia	Clostridiales	Lachnospiraceae	Roseburia	0.0459016	0.42348	0.1493	0.413466	0.1602
Firmicutes	Clostridia	Clostridiales	Ruminococcaceae		0.0401639	-0.137846	0.6534	-0.0751102	0.8073
Firmicutes	Clostridia	Clostridiales	Ruminococcaceae	Ruminococcus	0.0327869	0.246723	0.4164	0.18263	0.5504
Firmicutes	Clostridia	Clostridiales	Lachnospiraceae	Coprococcus	0.0319672	0.0867384	0.7781	0.0727393	0.8133
Firmicutes	Clostridia	Clostridiales	Lachnospiraceae	Blautia	0.0237705	0.110748	0.7187	0.109421	0.722
Bacteroidetes	Bacteroidia	Bacteroidales	Porphyromonadaceae	Parabacteroides	0.0172131	0.411332	0.1626	0.450199	0.1227
Bacteroidetes	Bacteroidia	Bacteroidales	Other	Other	0.0172131	0.407209	0.1673	0.369103	0.2146
Firmicutes	Clostridia	Clostridiales	Lachnospiraceae	Lachnospira	0.0155738	-0.192974	0.5276	-0.202418	0.5072
Firmicutes	Clostridia	Clostridiales	Veillonellaceae	Phascolarctobacterium	0.0147541	-0.306641	0.3082	-0.34897	0.2425
Bacteroidetes	Bacteroidia	Bacteroidales	Rikenellaceae		0.0122951	-0.303056	0.3142	-0.27041	0.3716
Verrucomicrobia	Verrucomicrobiae	Verrucomicrobiales	Verrucomicrobiaceae	Akkermansia	0.0122951	-0.318401	0.289	-0.331223	0.2689
Firmicutes	Clostridia	Clostridiales			0.0114754	-0.335309	0.2627	-0.41837	0.1548
Firmicutes	Clostridia	Clostridiales	Veillonellaceae	Other	0.0114754	0.694184	0.008476	0.739394	0.003872
Firmicutes	Erysipelotrichi	Erysipelotrichales	Erysipelotrichaceae	[Eubacterium]	0.00983607	0.420419	0.1526	0.351866	0.2384
Firmicutes	Clostridia	Clostridiales	Other	Other	0.00901639	0.0801823	0.7946	0.0327992	0.9153
Tenericutes	Mollicutes	RF39			0.00901639	-0.0385485	0.9005	-0.0524142	0.865
Actinobacteria	Actinobacteria	Bifidobacteriales	Bifidobacteriaceae	Bifidobacterium	0.00819672	-0.0138881	0.9641	-0.0235366	0.9392
Bacteroidetes	Bacteroidia	Bacteroidales			0.00655738	-0.121535	0.6925	-0.0349428	0.9098
Firmicutes	Clostridia	Other	Other	Other	0.00655738	0.461944	0.112	0.489979	0.08918
Bacteroidetes	Bacteroidia	Bacteroidales	[Barnesiellaceae]		0.0057377	-0.548288	0.05237	-0.477265	0.0991
Bacteroidetes	Bacteroidia	Bacteroidales	[Paraprevotellaceae]		0.00491803
Firmicutes	Clostridia	Clostridiales	Lachnospiraceae	Dorea	0.00491803
Firmicutes	Clostridia	Clostridiales	Lachnospiraceae	Lachnobacterium	0.00409836
Firmicutes	Clostridia	Clostridiales	Veillonellaceae	Mitsuokella	0.00409836
Proteobacteria	Betaproteobacteria	Burkholderiales	Alcaligenaceae	Sutterella	0.00409836
Bacteroidetes	Bacteroidia	Bacteroidales	[Odoribacteraceae]	Odoribacter	0.00327869
Firmicutes	Clostridia	Clostridiales	Veillonellaceae	Dialister	0.00327869
Firmicutes	Erysipelotrichi	Erysipelotrichales	[Coprobacillaceae]		0.00327869
Firmicutes	Other	Other	Other	Other	0.00327869
Bacteroidetes	Bacteroidia	Bacteroidales	[Paraprevotellaceae]	[Prevotella]	0.00245902
Bacteroidetes	Bacteroidia	Bacteroidales	[Paraprevotellaceae]	Paraprevotella	0.00245902
Firmicutes	Clostridia	Clostridiales	Catabacteriaceae		0.00245902
Firmicutes	Clostridia	Clostridiales	Peptococcaceae	Peptococcus	0.00245902
Firmicutes	Erysipelotrichi	Erysipelotrichales	[Coprobacillaceae]	Catenibacterium	0.00245902
Proteobacteria	Alphaproteobacteria	RF32			0.00245902
Tenericutes	Mollicutes	Anaeroplasmatales	Anaeroplasmataceae		0.00245902
Tenericutes	Mollicutes	Mycoplasmatales	Mycoplasmataceae	Mycoplasma	0.00245902
Bacteroidetes	Bacteroidia	Bacteroidales	Prevotellaceae	Other	0.00163934
Firmicutes	Bacilli	Lactobacillales	Lactobacillaceae	Lactobacillus	0.00163934
Firmicutes	Clostridia				0.00163934
Firmicutes	Clostridia	Clostridiales	Veillonellaceae		0.00163934
Firmicutes	Clostridia	Coriobacteriales	Coriobacteriaceae		0.00163934
Firmicutes	Erysipelotrichi	Erysipelotrichales			0.00163934
Proteobacteria	Betaproteobacteria	Other	Other	Other	0.00163934
Proteobacteria	Deltaproteobacteria	Desulfovibrionales	Desulfovibrionaceae	Desulfovibrio	0.00163934
Proteobacteria	Gammaproteobacteria	Enterobacteriales	Enterobacteriaceae	Other	0.00163934
Tenericutes	Mollicutes	Anaeroplasmatales	Anaeroplasmataceae	RFN20	0.00163934
Bacteroidetes	Other	Other	Other	Other	0.000819672
Cyanobacteria	4C0d-2	YS2			0.000819672
Firmicutes	Bacilli	Lactobacillales	Streptococcaceae	Streptococcus	0.000819672
Firmicutes	Bacilli	Lactobacillales	Streptococcaceae	Other	0.000819672
Firmicutes	Bacilli	Lactobacillales	Other	Other	0.000819672
Firmicutes	Clostridia	Clostridiales	Clostridiaceae		0.000819672
Firmicutes	Clostridia	Clostridiales	Lachnospiraceae		0.000819672
Firmicutes	Clostridia	Clostridiales	Peptococcaceae		0.000819672
Firmicutes	Clostridia	Clostridiales	Peptostreptococcaceae		0.000819672
Firmicutes	Clostridia	Coriobacteriales	Coriobacteriaceae	Collinsella	0.000819672
Firmicutes	Clostridia	Coriobacteriales	Coriobacteriaceae	Other	0.000819672
Firmicutes	Erysipelotrichi	Erysipelotrichales	Erysipelotrichaceae	Holdemania	0.000819672
Lentisphaerae	[Lentisphaeria]	Victivallales	Victivallaceae		0.000819672
Proteobacteria	Gammaproteobacteria	Aeromonadales	Other	Other	0.000819672
Proteobacteria	Other	Other	Other	Other	0.000819672
Tenericutes	Mollicutes	Anaeroplasmatales	Anaeroplasmataceae	Other	0.000819672

## Sheet: USA
Phylum	Class	Order	Family	Genus	relative frequency	Pearson's r	P-value	Spearman's rho	P-value
Bacteroidetes	Bacteroidia	Bacteroidales	Bacteroidaceae	Bacteroides	0.218107	-0.337717	0.01251	-0.277713	0.04203
Firmicutes	Clostridia	Clostridiales	Lachnospiraceae	Other	0.127087	-0.244947	0.07423	-0.27972	0.04051
Firmicutes	Clostridia	Clostridiales	Ruminococcaceae	Faecalibacterium	0.109505	-0.0202796	0.8843	-0.0134836	0.9229
Firmicutes	Clostridia	Clostridiales	Lachnospiraceae	Blautia	0.0785511	-0.186298	0.1774	-0.221616	0.1073
Firmicutes	Clostridia	Clostridiales	Lachnospiraceae	Roseburia	0.0552136	-0.0585555	0.6741	-0.0571643	0.6814
Firmicutes	Clostridia	Clostridiales	Other	Other	0.033302	-0.375427	0.005152	-0.328869	0.01518
Firmicutes	Clostridia	Clostridiales	Ruminococcaceae		0.0327064	-0.271276	0.04723	-0.279618	0.04059
Firmicutes	Clostridia	Clostridiales	Lachnospiraceae	Coprococcus	0.03055	-0.314262	0.02065	-0.309628	0.02271
Bacteroidetes	Bacteroidia	Bacteroidales	Prevotellaceae	Prevotella	0.0282198	0.0373544	0.7886	-0.0773561	0.5782
Firmicutes	Clostridia	Clostridiales	Ruminococcaceae	Ruminococcus	0.0276024	-0.220527	0.1091	-0.278397	0.04151
Firmicutes	Clostridia	Clostridiales	Ruminococcaceae	Other	0.0268242	-0.363512	0.006895	-0.385842	0.003958
Firmicutes	Clostridia	Clostridiales	Lachnospiraceae	[Ruminococcus]	0.0255113	-0.238514	0.08241	-0.278368	0.04153
Bacteroidetes	Bacteroidia	Bacteroidales	Rikenellaceae		0.01819	-0.434078	0.00104	-0.467933	0.0003598
Firmicutes	Clostridia	Clostridiales	Ruminococcaceae	Oscillospira	0.0163336	-0.344333	0.01078	-0.357669	0.007924
Firmicutes	Erysipelotrichi	Erysipelotrichales	Erysipelotrichaceae	[Eubacterium]	0.0144729	-0.0629814	0.651	-0.0505811	0.7164
Firmicutes	Erysipelotrichi	Erysipelotrichales	[Coprobacillaceae]		0.0128643	-0.272336	0.04634	-0.239846	0.08066
Bacteroidetes	Bacteroidia	Bacteroidales	Porphyromonadaceae	Parabacteroides	0.0118644	-0.397282	0.002934	-0.415522	0.00178
Firmicutes	Clostridia	Clostridiales	Lachnospiraceae	Dorea	0.010921	-0.101991	0.463	-0.136368	0.3255
Firmicutes	Clostridia	Clostridiales	Lachnospiraceae	Lachnospira	0.0104993	-0.148952	0.2824	-0.227586	0.09791
Firmicutes	Clostridia	Other	Other	Other	0.0103297	-0.284851	0.03682	-0.284161	0.0373
Firmicutes	Erysipelotrichi	Erysipelotrichales	[Coprobacillaceae]	Catenibacterium	0.00996018	0.285874	0.03612	0.298689	0.02824
Firmicutes	Clostridia	Clostridiales	Peptostreptococcaceae		0.00842115	-0.0328233	0.8137	-0.0241144	0.8626
Firmicutes	Clostridia	Clostridiales	Veillonellaceae	Phascolarctobacterium	0.0070256	-0.179671	0.1936	-0.184757	0.1811
Firmicutes	Clostridia	Clostridiales			0.0062387	-0.34717	0.01011	-0.355554	0.008328
Firmicutes	Clostridia	Coriobacteriales	Coriobacteriaceae	Collinsella	0.00549962	0.137907	0.32	0.0999124	0.4722
Other	Other	Other	Other	Other	0.00519964
Proteobacteria	Betaproteobacteria	Burkholderiales	Alcaligenaceae	Sutterella	0.00491705
Firmicutes	Clostridia	Clostridiales	Catabacteriaceae		0.00438665
Firmicutes	Clostridia	Clostridiales	Veillonellaceae	Megasphaera	0.00380408
Bacteroidetes	Bacteroidia	Bacteroidales	[Barnesiellaceae]		0.00320412
Firmicutes	Clostridia	Clostridiales	Veillonellaceae	Acidaminococcus	0.00285632
Firmicutes	Clostridia	Clostridiales	Clostridiaceae	Clostridium	0.0027259
Firmicutes	Bacilli	Lactobacillales	Streptococcaceae	Other	0.00236071
Firmicutes	Bacilli	Turicibacterales	Turicibacteraceae	Turicibacter	0.00226506
Bacteroidetes	Bacteroidia	Bacteroidales	[Odoribacteraceae]	Odoribacter	0.00209551
Firmicutes	Clostridia	Clostridiales	Veillonellaceae	Dialister	0.00199117
Firmicutes	Bacilli	Lactobacillales	Lactobacillaceae	Lactobacillus	0.00193465
Firmicutes	Other	Other	Other	Other	0.001839
Firmicutes	Clostridia	Clostridiales	Veillonellaceae	Megamonas	0.00183465
Tenericutes	Mollicutes	RF39			0.00147816
Bacteroidetes	Bacteroidia	Bacteroidales	Other	Other	0.00137816
Firmicutes	Clostridia				0.00137382
Bacteroidetes	Bacteroidia	Bacteroidales	[Odoribacteraceae]	Butyricimonas	0.00103036
Firmicutes	Clostridia	Coriobacteriales	Coriobacteriaceae	Other	0.000995583
Firmicutes	Clostridia	Clostridiales	Clostridiaceae		0.000899937
Bacteroidetes	Bacteroidia	Bacteroidales	S24-7		0.000847767
Proteobacteria	Gammaproteobacteria	Enterobacteriales	Enterobacteriaceae	Other	0.000808639
Firmicutes	Clostridia	Clostridiales	Lachnospiraceae	Anaerostipes	0.000773859
Firmicutes	Clostridia	Clostridiales	Lachnospiraceae	Lachnobacterium	0.000760817
Proteobacteria	Deltaproteobacteria	Desulfovibrionales	Desulfovibrionaceae	Bilophila	0.000695604
Firmicutes	Bacilli	Lactobacillales	Streptococcaceae	Streptococcus	0.000678214
Verrucomicrobia	Verrucomicrobiae	Verrucomicrobiales	Verrucomicrobiaceae	Akkermansia	0.000652129
Firmicutes	RF3	ML615J-28			0.000634738
Firmicutes	Clostridia	Clostridiales	Veillonellaceae	Veillonella	0.000608653
Proteobacteria	Alphaproteobacteria	RF32			0.00052605
Bacteroidetes	Bacteroidia	Bacteroidales	[Paraprevotellaceae]	Paraprevotella	0.000521703
Firmicutes	Clostridia	Coriobacteriales	Coriobacteriaceae	Slackia	0.000486923
Proteobacteria	Deltaproteobacteria	Desulfovibrionales	Desulfovibrionaceae	Desulfovibrio	0.000486923
Firmicutes	Clostridia	Clostridiales	Lachnospiraceae		0.000469533
Firmicutes	Clostridia	Clostridiales	Veillonellaceae		0.0004391
Bacteroidetes	Bacteroidia	Bacteroidales	[Paraprevotellaceae]		0.00040432
Firmicutes	Clostridia	Clostridiales	Veillonellaceae	Other	0.000391277
Firmicutes	Erysipelotrichi	Erysipelotrichales	[Coprobacillaceae]	Coprobacillus	0.00036954
Bacteroidetes	Bacteroidia	Bacteroidales			0.000360844
Firmicutes	Erysipelotrichi	Erysipelotrichales	Erysipelotrichaceae	Holdemania	0.000321717
Firmicutes	Bacilli	Lactobacillales	Streptococcaceae	Lactococcus	0.000317369
Firmicutes	Clostridia	Coriobacteriales	Coriobacteriaceae		0.000269546
Bacteroidetes	Other	Other	Other	Other	0.000239114
Firmicutes	Erysipelotrichi	Erysipelotrichales	Erysipelotrichaceae	Bulleidia	0.000217376
Firmicutes	Clostridia	Coriobacteriales	Coriobacteriaceae	Adlercreutzia	0.000208681
Proteobacteria	Betaproteobacteria	Burkholderiales	Other	Other	0.000204334
Firmicutes	Clostridia	Clostridiales	Veillonellaceae	Mitsuokella	0.000199986
Firmicutes	Clostridia	Coriobacteriales	Coriobacteriaceae	Eggerthella	0.000199986
Firmicutes	Clostridia	Coriobacteriales			0.000169553
Firmicutes	Clostridia	Clostridiales	Peptococcaceae	Peptococcus	0.000160858
Firmicutes	Bacilli	Lactobacillales	Streptococcaceae		0.000152163
Bacteroidetes	Bacteroidia	Bacteroidales	[Paraprevotellaceae]	[Prevotella]	0.000139121
Firmicutes	Bacilli	Lactobacillales	Enterococcaceae	Enterococcus	0.000121731
Actinobacteria	Actinobacteria	Bifidobacteriales	Bifidobacteriaceae	Bifidobacterium	0.000108688
Firmicutes	Clostridia	Clostridiales	Clostridiaceae	Other	0.000108688
Cyanobacteria	4C0d-2	YS2			0.000104341
Firmicutes	Erysipelotrichi	Erysipelotrichales	[Coprobacillaceae]	Other	9.56455e-05
Proteobacteria	Gammaproteobacteria	Pasteurellales	Pasteurellaceae	Haemophilus	9.56455e-05
Firmicutes	Clostridia	Clostridiales	Dehalobacteriaceae	Dehalobacterium	8.69505e-05
Proteobacteria	Betaproteobacteria	Other	Other	Other	7.82554e-05
Tenericutes	Mollicutes	Anaeroplasmatales	Anaeroplasmataceae		7.39079e-05
Firmicutes	Clostridia	Clostridiales	Peptococcaceae	rc4-4	6.52129e-05
Firmicutes	Erysipelotrichi	Erysipelotrichales			5.65178e-05
Lentisphaerae	[Lentisphaeria]	Victivallales	Victivallaceae		5.65178e-05
Proteobacteria	Other	Other	Other	Other	5.21703e-05
Bacteroidetes	Bacteroidia	Bacteroidales	Prevotellaceae	Other	4.34752e-05
Bacteroidetes	Bacteroidia	Bacteroidales	Porphyromonadaceae	Other	3.91277e-05
Firmicutes	Clostridia	Clostridiales	Ruminococcaceae	Anaerotruncus	3.91277e-05
Firmicutes	Erysipelotrichi	Erysipelotrichales	Erysipelotrichaceae		3.91277e-05
Firmicutes	Erysipelotrichi	Erysipelotrichales	Erysipelotrichaceae	cc_115	3.91277e-05
Synergistetes	Synergistia	Synergistales	Synergistaceae	Synergistes	3.91277e-05
Actinobacteria	Actinobacteria	Actinomycetales	Actinomycetaceae	Actinomyces	3.47802e-05
Firmicutes	Clostridia	Clostridiales	Clostridiaceae	Peptoniphilus	2.60851e-05
Proteobacteria	Deltaproteobacteria	Desulfovibrionales	Desulfovibrionaceae	Other	2.60851e-05
Actinobacteria	Actinobacteria	Actinomycetales	Actinomycetaceae	Parascardovia	2.17376e-05
Firmicutes	Bacilli	Other	Other	Other	2.17376e-05
Firmicutes	Bacilli	Lactobacillales	Enterococcaceae	Other	2.17376e-05
Firmicutes	Clostridia	Clostridiales	Clostridiaceae	Mogibacterium	2.17376e-05
Firmicutes	Clostridia	Clostridiales	Eubacteriaceae	Eubacterium	2.17376e-05
Firmicutes	Clostridia	Clostridiales	Peptostreptococcaceae	Other	2.17376e-05
Proteobacteria	Betaproteobacteria	Burkholderiales	Oxalobacteraceae	Oxalobacter	2.17376e-05
Cyanobacteria	Chloroplast	Streptophyta			1.73901e-05
Firmicutes	Bacilli	Lactobacillales	Lactobacillaceae		1.73901e-05
Proteobacteria	Gammaproteobacteria	Enterobacteriales	Enterobacteriaceae	Klebsiella	1.73901e-05
Actinobacteria	Actinobacteria	Actinomycetales	Corynebacteriaceae	Corynebacterium	1.30426e-05
Bacteroidetes	Bacteroidia	Bacteroidales	Bacteroidaceae	Other	1.30426e-05
Bacteroidetes	Bacteroidia	Bacteroidales	Porphyromonadaceae	Porphyromonas	1.30426e-05
Firmicutes	Bacilli	Lactobacillales	Leuconostocaceae	Leuconostoc	1.30426e-05
Firmicutes	Clostridia	Clostridiales	Peptococcaceae		1.30426e-05
Firmicutes	Clostridia	Coriobacteriales	Coriobacteriaceae	Olsenella	1.30426e-05
Tenericutes	Mollicutes	Anaeroplasmatales	Anaeroplasmataceae	RFN20	1.30426e-05
Actinobacteria	Actinobacteria	Actinomycetales	Micrococcaceae	Rothia	8.69505e-06
Firmicutes	Bacilli	Lactobacillales	Aerococcaceae	Abiotrophia	8.69505e-06
Firmicutes	Clostridia	Clostridiales	Clostridiaceae	Anaerococcus	8.69505e-06
Firmicutes	Clostridia	Clostridiales	Clostridiaceae	Sarcina	8.69505e-06
Firmicutes	Clostridia	SHA-98			8.69505e-06
Firmicutes	Erysipelotrichi	Erysipelotrichales	Other	Other	8.69505e-06
Proteobacteria	Alphaproteobacteria	Sphingomonadales	Sphingomonadaceae	Other	8.69505e-06
Proteobacteria	Gammaproteobacteria	Pasteurellales	Pasteurellaceae	Other	8.69505e-06
Synergistetes	Synergistia	Synergistales	Synergistaceae	Cloacibacillus	8.69505e-06
Actinobacteria	Actinobacteria	Actinomycetales	Other	Other	4.34752e-06
Actinobacteria	Actinobacteria	Actinomycetales	Actinomycetaceae	Other	4.34752e-06
Actinobacteria	Actinobacteria	Actinomycetales	Microbacteriaceae	Microbacterium	4.34752e-06
Actinobacteria	Thermoleophilia	Solirubrobacterales	Solirubrobacteraceae	Other	4.34752e-06
Bacteroidetes	Bacteroidia	Bacteroidales	Bacteroidaceae		4.34752e-06
Firmicutes	Bacilli	Gemellales			4.34752e-06
Firmicutes	Bacilli	Lactobacillales	Carnobacteriaceae	Carnobacterium	4.34752e-06
Firmicutes	Bacilli	Lactobacillales	Lactobacillaceae	Other	4.34752e-06
Firmicutes	Clostridia	Clostridiales	Lachnospiraceae	Oribacterium	4.34752e-06
Firmicutes	Clostridia	Clostridiales	Lachnospiraceae	Pseudobutyrivibrio	4.34752e-06
Firmicutes	Clostridia	Clostridiales	Peptostreptococcaceae	Peptostreptococcus	4.34752e-06
Firmicutes	Clostridia	Coriobacteriales	Coriobacteriaceae	Atopobium	4.34752e-06
Firmicutes	Erysipelotrichi	Erysipelotrichales	Erysipelotrichaceae	Other	4.34752e-06
Lentisphaerae	[Lentisphaeria]	Other	Other	Other	4.34752e-06
Proteobacteria	Alphaproteobacteria	Caulobacterales	Caulobacteraceae		4.34752e-06
Proteobacteria	Alphaproteobacteria	Rhizobiales	Methylobacteriaceae	Methylobacterium	4.34752e-06
Proteobacteria	Alphaproteobacteria	Rhizobiales	Rhizobiaceae	Agrobacterium	4.34752e-06
Proteobacteria	Betaproteobacteria	Burkholderiales	Alcaligenaceae	Other	4.34752e-06
Proteobacteria	Deltaproteobacteria	Desulfovibrionales	Other	Other	4.34752e-06
Proteobacteria	Epsilonproteobacteria	Campylobacterales	Campylobacteraceae	Campylobacter	4.34752e-06
Proteobacteria	Gammaproteobacteria	Enterobacteriales	Enterobacteriaceae	Trabulsiella	4.34752e-06
TM7	TM7-3				4.34752e-06
Tenericutes	Mollicutes	Other	Other	Other	4.34752e-06
Verrucomicrobia	Other	Other	Other	Other	4.34752e-06
Verrucomicrobia	Opitutae	Other	Other	Other	4.34752e-06
