# Supplementary material for: The gut microbiota of Colombians differs from that of Americans, Europeans and Asians
Source: BMC Microbiol. 2014 Dec 14;14:311. doi: 10.1186/s12866-014-0311-6 (PMC4275940; doi:10.1186/s12866-014-0311-6)
Supplement: Additional file 3: — Correlation analyses between genus-level OTU abundance and BMI for the Colombian, American and European datasets. [file 12866_2014_311_MOESM3_ESM.xlsx]

Archive with 1 entries (1 files):
- Escobar et al_Colombian dataset.fna
